# Supplementary material for: Deuterated Arachidonic Acid Ameliorates Lipopolysaccharide-Induced Lung Damage in Mice
Source: Antioxidants (Basel). 2022 Mar 31;11(4):681. doi: 10.3390/antiox11040681 (PMC9027010; doi:10.3390/antiox11040681)
Supplement: Supplementary file 1 [file antioxidants-11-00681-s001.zip]

Archive with 2 entries (2 files):
- SUPPLEMENTAL DATA-Molchanova.pdf
- SUPPLEMENTAL FIGURE - Molchanova.pdf
